# Supplementary material for: Pre-exposure prophylaxis uptake concerns in the Democratic Republic of the Congo: Key population and healthcare workers perspectives
Source: PLoS One. 2023 Nov 2;18(11):e0280977. doi: 10.1371/journal.pone.0280977 (PMC10621847; doi:10.1371/journal.pone.0280977)
Supplement: S1 Data — (XLSX) [file pone.0280977.s003.xlsx]

## Sheet: DRC PrEP survey data_client & H
Adm1	Adm1_autre	Adm2	Adm2_autre	Adm3	Adm4	Adm5	Adm6	Adm7	A01	A01_jnsp	A02	A03	A03_autre	A04	A05	A05_autre	B01	B02	B02_jnsp	B03	B04	B05_Mois	B05_Annee	B05_jnsp	B05_jnsp__1	B05_jnsp__2	B06	B06_autre	C01	C02	C03	C04	C05	C06	C07	C08	C09	C10	C11	C11_0	C11_1	C11_2	C11_3	C11_4	C11_5	C11_6	C11_7	C11_8	C11_9
1		1		0	1	1	1	0	28		1	4		0	-1		1	0		3	1			-2	0	1	-2		2	3	3	2	1	2	1	3	-1	-1	6 10	0	0	0	0	0	0	1	0	0	0
1		0		0	1	0	1	0	32		1	5		0	0		1	2		2	1			-2	0	1	-2		2	2	2	2	2	2	2	2	-1	-1	3 4 5	0	0	0	1	1	1	0	0	0	0
1		1		0	1	0	1	0	24		1	2		0	0		1	0		3	1			-2	0	1	-2		3	3	3	2	2	2	1	3	-1	-1	-2	0	0	0	0	0	0	0	0	0	0
1		1		0	1	0	1	0	26		1	5		0	0		1	0		2	0	0	0		0	0	-2		2	2	2	2	0	3	0	3	0	1	10	0	0	0	0	0	0	0	0	0	0
1		0		0	1	0	1	0	38		1	5		0	0		0					5			0	0	6	Jetais en voyage	-1	-1	-1	-1	1	2	2	3	1	-1	9	0	0	0	0	0	0	0	0	0	1
1		0		0	1	0	1	0	34		1	5		0	0		1	0		3	1			-2	0	1	-2		2	1	2	2	1	2	1	3	-1	-1	-2	0	0	0	0	0	0	0	0	0	0
1		1		0	1	0	1	0	28		1	3		0	0		1	0		3	1			-2	0	1	-2		2	1	2	2	-1	2	1	3	-1	-1	-2	0	0	0	0	0	0	0	0	0	0
1		1		0	1	0	1	0	25		1	4		0	0		1	2		3	1			-2	0	1	-2		2	2	2	2	1	2	-1	0	-1	-1	5 9	0	0	0	0	0	1	0	0	0	1
1		1		0	1	0	1	0	29		1	5		0	0		1	7		1	3			-1	1	0	3		2	3	3	3	1	-1	1	3	2	-1	3 4 8	0	0	0	1	1	0	0	0	1	0
1		1		0	1	0	1	0	21		1	4		1	0		1	2		3	1			-2	0	1	4		3	2	2	2	1	2	1	3	-1	-1	3	0	0	0	1	0	0	0	0	0	0
1		1		0	1	0	1	0	30		1	5		0	0		1		-2	3	1			-2	0	1	-2		3	2	3	3	1	2	1	3	-1	-1	-2	0	0	0	0	0	0	0	0	0	0
1		1		0	1	0	1	0	23		1	3		0	0		1	1		2	1			-2	0	1	-2		2	2	3	2	1	2	1	3	-2	-1	3	0	0	0	1	0	0	0	0	0	0
1		1		0	1	0	1	0	35		-2			0	0		1	0		2	2			-2	0	1	-2		3	3	3	3	-1	2	-1	2	-1	-2	-2	0	0	0	0	0	0	0	0	0	0
1		1		0	1	0	1	0	29		1	4		0	0		1			-2	-2			-2	0	1	-2		3	3	3	3	1	2	1	3	-1	-2	-2	0	0	0	0	0	0	0	0	0	0
1		1		0	1	0	1	0	24		1	5		0	0		1	7		0	3	1	2018		0	0	3		3	-1	-2	-1	-1	-2	-1	3	3	-2	8 9	0	0	0	0	0	0	0	0	1	1
1		1		0	1	0	1	0	27		1	6		1	0		1	7		0	-1	3	2018		0	0	3		3	-2	-2	-1	-2	-2	1	-2	3	-2	3	0	0	0	1	0	0	0	0	0	0
1		1		0	1	0	1	0	28		0			0	-2		1	0		3	1			-2	0	1	-2		2	3	3	3	1	2	-1	3	1	1	-2	0	0	0	0	0	0	0	0	0	0
1		1		0	1	0	1	0	31		1	5		0	1		1	2		3	2			-2	0	1	3		3	-1	3	3	1	2	1	3	-1	-1	3 4	0	0	0	1	1	0	0	0	0	0
1		1		0	1	0	1	0	44		1	5		0	0		1	0		2	1			-2	0	1	-2		1	3	3	2	1	2	1	3	0	-1	-2	0	0	0	0	0	0	0	0	0	0
1		0		0	1	0	1	0	42		1	4		1	3		1	0		4	0			-2	0	1	-2		2	1	3	3	1	3	1	3	1	1	-2	0	0	0	0	0	0	0	0	0	0
1		0		0	1	0	1	0	38		1	5		0	0		1		-2	3	1			-2	0	1	-2		2	2	3	3	1	2	1	3	-1	-1	-2	0	0	0	0	0	0	0	0	0	0
0		0		0	1	0	1	0	34		1	6		0	3		1	0		3	0	8	2018		0	0	4		1	3	2	2	0	3	2	2	0	-1	1	0	1	0	0	0	0	0	0	0	0
0		0		0	1	0	1	0	24		1	6		0	3		1	0		4	0			-1	1	0	4		2	2	2	2	0	2	2	2	2	-1	-1	0	0	0	0	0	0	0	0	0	0
1		0		0	1	0	1	0	25		1	5		0	3		1	0		3	0			-1	1	0	-1		0	2	2	-1	2	2	2	2	1	1	-1	0	0	0	0	0	0	0	0	0	0
1		1		0	1	0	1	0	38		1	5		1	3		1	0		5	0	5	2018		0	0	6	Ã€ la suite d'une operation chirurgicale	1	1	2	2	2	2	2	2	1	-1	9	0	0	0	0	0	0	0	0	0	1
1		0		2	1	0	1	0	31		1	6		1	3		1	0		3	0	4	2018		0	0	6	Voyage sans medicaments	2	1	2	2	1	2	2	2	1	1	0	1	0	0	0	0	0	0	0	0	0
1		0		0	1	0	1	0	28		1	6		1	3		1	0		3	0			-1	1	0	-1		0	2	2	2	0	3	0	3	2	2	-1	0	0	0	0	0	0	0	0	0	0
2		0		0	1	0	1	0	26		1	5		0	3		1	0		4	0			-1	1	0	-1		2	2	2	2	1	2	1	2	1	1	-1	0	0	0	0	0	0	0	0	0	0
1		0		0	0	1	1	0	35		1	5		1	0		1		-2	3	1			-2	0	1	-2		2	1	2	2	1	2	1	2	-1	-1	-2	0	0	0	0	0	0	0	0	0	0
0		0		0	1	0	1	0	38		1	5		0	0		1	7		0	3	11	2017		0	0	3		3	1	-1	-2	1	2	1	-2	3	-2	3	0	0	0	1	0	0	0	0	0	0
1		0		0	1	1	1	0	37		1	6		0	0		0							-2	0	1	3		3	1	2	2	1	2	1	2	2	-1	3	0	0	0	1	0	0	0	0	0	0
1		1		0	1	0	1	0	38		1	6		1	0		1		-2	3	1			-2	0	1	-2		2	1	2	2	2	2	2	2	1	2	-2	0	0	0	0	0	0	0	0	0	0
1		0		0	1	1	1	0	35		1	5		0	0		1	0		3	0			-2	0	1	-2		2	1	3	2	1	2	1	3	1	1	-2	0	0	0	0	0	0	0	0	0	0
1		0		0	1	1	1	0	39		1	5		0	0		1		-2	-2	1			-2	0	1	-2		2	1	2	2	1	2	1	1	1	1	-2	0	0	0	0	0	0	0	0	0	0
0		0		2	0	0	1	0	32		1	5		1	3		1	0		5	0	5	2018		0	0	4		2	2	-1	2	1	2	1	-1	-1	-1	1	0	1	0	0	0	0	0	0	0	0
1		1		0	1	0	1	0	28		1	4		0	3		1	0		3	0			-1	1	0	-1		1	1	2	2	2	2	2	2	-1	-1	-1	0	0	0	0	0	0	0	0	0	0
1		0		0	1	0	1	0	49		1	4		1	3		1	0		4	0			-1	1	0	-1		2	1	3	2	1	2	0	3	0	1	-1	0	0	0	0	0	0	0	0	0	0
1		0		0	1	0	1	0	41		1	5		0	3		1	0		4	0			-1	1	0	-1		1	2	2	2	0	2	2	1	1	1	-1	0	0	0	0	0	0	0	0	0	0
0		0		2	1	0	1	0	29		1	0		0	3		1	0		4	0			-1	1	0	-1		2	-1	2	2	0	2	2	2	-1	-1	-1	0	0	0	0	0	0	0	0	0	0
1		0		0	1	0	1	0	26		1	2		1	3		1	0		4	0			-1	1	0	-1		2	2	2	2	2	-1	-1	3	0	2	-1	0	0	0	0	0	0	0	0	0	0
1		0		0	0	1	1	0	29		1	6		1	0		0					1	2018		0	0	3		2	1	2	2	1	2	1	2	2	3	3	0	0	0	1	0	0	0	0	0	0
1		0		0	1	1	1	0	39		1	5		0	0		1		-2	3	1			-2	0	1	-2		3	1	2	2	1	2	1	2	1	1	-2	0	0	0	0	0	0	0	0	0	0
1		0		0	1	1	1	0	42		1	5		0	0		0					3	2018		0	0	3		3	1	2	2	1	2	1	2	3	2	3 4	0	0	0	1	1	0	0	0	0	0
0		0		0	1	0	1	0	27		1	3		0	3		1	0		3	2			-1	1	0	-1		1	2	2	3	0	2	0	2	1	-1	-1	0	0	0	0	0	0	0	0	0	0
1		0		0	1	0	1	0	26		1	1		0	0		1	0		4	1			-1	1	0	-1		1	1	3	3	-1	3	2	2	0	1	4	0	0	0	0	1	0	0	0	0	0
1		1		0	1	0	1	0	41		1	4		0	1		1	0		5	0			-1	1	0	-1		2	2	3	3	1	3	1	3	0	0	1 5	0	1	0	0	0	1	0	0	0	0
1		1		2	1	0	1	0	38		1	0		0	3		1	0		5	0			-1	1	0	-1		2	2	2	2	2	2	-1	2	0	-1	1 3 8	0	1	0	1	0	0	0	0	1	0
1		1		0	1	0	1	0	48		1	4		0	3		1	0		5	0			-1	1	0	-1		1	2	3	-1	-1	3	0	3	0	0	1	0	1	0	0	0	0	0	0	0	0
1		1		0	1	0	1	0	57		1	2		1	3		1	7		2	1	9	2018		0	0	6	Rupture de stock de medicaments	1	2	2	2	-1	2	0	3	0	0	0	1	0	0	0	0	0	0	0	0	0
1		1		0	1	0	1	0	35		1	5		0	3		1	0		5	0			-1	1	0	-1		0	2	3	3	-1	3	-1	2	0	0	-1	0	0	0	0	0	0	0	0	0	0
1		1		0	1	0	1	0	29		1	4		0	3		1	0		5	1			-1	1	0	-1		1	2	2	2	1	3	0	2	-1	1	1 8	0	1	0	0	0	0	0	0	1	0
1		1		0	1	0	1	0	39		1	0		0	1		1	0		5	0			-1	1	0	-1		2	2	3	3	1	2	0	2	0	1	1 4	0	1	0	0	1	0	0	0	0	0
2		0		0	1	1	1	0	34		1	5		1	1		1	0		5	0			-1	1	0	-1		1	2	3	3	0	3	1	3	1	1	1	0	1	0	0	0	0	0	0	0	0
0		0		0	1	0	1	0	35		1	6		1	0		1	1		2	1			-1	1	0	-1		1	2	2	2	1	2	3	3	1	3	1	0	1	0	0	0	0	0	0	0	0
1		1		0	1	0	1	0	29		1	3		0	3		1	0		3	2			-1	1	0	-1		3	2	2	2	2	2	2	2	-1	-1	1	0	1	0	0	0	0	0	0	0	0
1		1		0	1	0	1	0	28		1	4		0	3		1	1		3	1	4	2018		0	0	4		2	1	2	2	3	0	1	2	0	2	4 5 6	0	0	0	0	1	1	1	0	0	0
0		0		0	1	0	1	0	28		1	4		1	0		1	0		3	-1			-1	1	0	-1		2	2	2	2	1	3	2	2	2	1	2 3 4	0	0	1	1	1	0	0	0	0	0
0		0		2	1	0	1	0	31		1	6		1	3		1	0		4	0	7	2018		0	0	3		1	2	3	3	0	2	0	3	1	2	1 10	0	1	0	0	0	0	0	0	0	0
1		1		0	1	0	1	0	35		0			0	3		1	1		1	0			-1	1	0	-1		2	3	2	2	3	3	2	2	3	3	1 2	0	1	1	0	0	0	0	0	0	0
1		1		0	1	0	1	0	31		1	0		0	3		1	0		-1	0			-1	1	0	-1		2	3	3	3	2	3	3	3	3	3	1 2 4	0	1	1	0	1	0	0	0	0	0
1		0		0	1	0	1	0	28		1	5		0	3		1	2		1	0	9	2018		0	0	5		1	0	2	2	1	2	3	2	0	0	0	1	0	0	0	0	0	0	0	0	0
1		1		0	1	0	1	0	32		1	5		1	3		1	0		3	0			-1	1	0	-1		1	2	2	2	1	2	0	2	1	0	0	1	0	0	0	0	0	0	0	0	0
1		1		0	1	0	1	0	41		1	6		1	1		1	0		4	0			-1	1	0	-1		1	2	2	2	2	3	1	3	1	2	-1	0	0	0	0	0	0	0	0	0	0
1		1		0	1	0	1	0	28		1	5		1	3		1	0		5	0			-1	1	0	-1		3	2	3	3	3	3	3	2	1	-1	1	0	1	0	0	0	0	0	0	0	0
1		1		0	1	0	1	0	18		1	5		0	3		1	3		3	0			-1	1	0	-1		2	1	2	2	1	3	0	2	0	2	1	0	1	0	0	0	0	0	0	0	0
1		1		0	1	0	1	0	35		1	5		0	1		1	0		3	0			-1	1	0	-1		1	0	2	1	1	0	1	2	1	1	0	1	0	0	0	0	0	0	0	0	0
1		1		0	1	0	1	0	39		1	4		0	1		1	0		4	1			-1	1	0	-1		1	2	2	2	1	3	1	2	-1	1	1	0	1	0	0	0	0	0	0	0	0
1		1		0	1	0	1	0	40		1	5		1	2		1	0		0	0			-1	1	0	-1		2	2	2	2	2	2	2	3	1	1	0	1	0	0	0	0	0	0	0	0	0
1		1		0	1	0	1	0	28		0			0	3		1	1		1	1	9	2018		0	0	3		3	2	3	1	3	0	3	0	3	1	1 4	0	1	0	0	1	0	0	0	0	0
0		0		1	1	0	1	0	26		1	6		1	-1		1		-1	4	0				0	0	-1		-1	3	2	2	-1	2	-1	2	-1	2	0	1	0	0	0	0	0	0	0	0	0
[truncated: 59 more columns]

## Sheet: PrEP HCW survey raw data
A1	A2	A3_ans	A3_mois	A3_refus	A3_refus__2	A4	A4_Autre	A5	A6	A7	B8	B9	B10	B11	B12	B13	B13_0	B13_1	B13_2	B13_3	B13_777	B13__1	B13__2	B13_autre	B14	B14_0	B14_1	B14_2	B14_777	B14__1	B14__2	B14_autre	B15	B15_0	B15_1	B15_2	B15_3	B15_4	B15__2	B16	B16_0	B16_1	B16_2	B16_3	B16__1	B16__2	B17	B18	D19
1	2	5	6		0	1		3	3	3	0	0	0	0	1	0	1	0	0	0	0	0	0		0 1 2	1	1	1	0	0	0		4	0	0	0	0	1	0	3	0	0	0	1	0	0	3	3	1
2	2	5	2		0	3		4	3	3	1	1	1	1	1	0 1 3	1	1	0	1	0	0	0		0 1 2	1	1	1	0	0	0		4	0	0	0	0	1	0	3	0	0	0	1	0	0	3	3	1
2	2	2	8		0	-2		2	2	2	1	1	1	1	2	0 2	1	0	1	0	0	0	0		1 2	0	1	1	0	0	0		4	0	0	0	0	1	0	3	0	0	0	1	0	0	3	3	1
2	2	5	2		0	-2		3	3	3	1	1	1	1	2	0 1 2 3	1	1	1	1	0	0	0		0 1 2	1	1	1	0	0	0		4	0	0	0	0	1	0	3	0	0	0	1	0	0	3	3	1
2	3	5	5		0	3		3	4	3	0	0	0	0	0	0 1 2 3	1	1	1	1	0	0	0		0 1 2	1	1	1	0	0	0		4	0	0	0	0	1	0	1	0	1	0	0	0	0	2	3	1
2	2	1	8		0	3		2	1	2	1	1	1	1	0	1 3	0	1	0	1	0	0	0		1	0	1	0	0	0	0		0	1	0	0	0	0	0	3	0	0	0	1	0	0	0	3	1
1	2	1	6		0	2		2	2	2	1	1	1	1	1	1	0	1	0	0	0	0	0		1	0	1	0	0	0	0		4	0	0	0	0	1	0	3	0	0	0	1	0	0	3	3	1
2	2	2	4		0	4		5	5	2	1	1	1	1	0	2	0	0	1	0	0	0	0		1	0	1	0	0	0	0		4	0	0	0	0	1	0	3	0	0	0	1	0	0	3	3	1
1	2	1	2		0	2		2	3	2	0	0	0	0	1	0 1 2 3	1	1	1	1	0	0	0		0 1 2	1	1	1	0	0	0		4	0	0	0	0	1	0	3	0	0	0	1	0	0	3	3	1
1	2	5	6		0	1		3	2	2	1	1	1	1	1	0	1	0	0	0	0	0	0		0 1 2	1	1	1	0	0	0		4	0	0	0	0	1	0	3	0	0	0	1	0	0	3	3	1
1	3	5			0	2		4	3	3	0	0	0	0	1	0 2 3	1	0	1	1	0	0	0		0 1 2	1	1	1	0	0	0		-2	0	0	0	0	0	1	0 2	1	0	1	0	0	0	3	3	1
1	4	13			0	3		5	1	2	1	1	1	1	0	0	1	0	0	0	0	0	0		2	0	0	1	0	0	0		4	0	0	0	0	1	0	3	0	0	0	1	0	0	3	3	1
2	2	26			0	777	Pharmaciene	2	2	2	1	1	1	1	1	0 2 3	1	0	1	1	0	0	0		1 2	0	1	1	0	0	0		4	0	0	0	0	1	0	3	0	0	0	1	0	0	1	3	0
2	2	4	6		0	3		3	2	2	1	1	1	1	2	0 2 3 777	1	0	1	1	1	0	0	Formation sur les differentes methodes du planning familial chez PS	0 1	1	1	0	0	0	0		4	0	0	0	0	1	0	3	0	0	0	1	0	0	3	3	1
2	3	1			0	2		2	1	1	1	1	0	0	0	2 3	0	0	1	1	0	0	0		1 2	0	1	1	0	0	0		4	0	0	0	0	1	0	3	0	0	0	1	0	0	2	3	1
1	2	2	9		0	2		2	2	2	0	0	0	0	0	3	0	0	0	1	0	0	0		1	0	1	0	0	0	0		4	0	0	0	0	1	0	3	0	0	0	1	0	0	3	3	1
2	2	4			0	4		3	3	3	1	1	1	1	-1	2 3	0	0	1	1	0	0	0		0 2	1	0	1	0	0	0		4	0	0	0	0	1	0	3	0	0	0	1	0	0	3	3	1
2	4	2	7		0	777	Conseillere Structure	2	5	5	0	0	0	0	1	0	1	0	0	0	0	0	0		0	1	0	0	0	0	0		4	0	0	0	0	1	0	3	0	0	0	1	0	0	3	3	1
2	1	2	7		0	3		3	3	3	1	1	1	-1	-1	0 1 2	1	1	1	0	0	0	0		2	0	0	1	0	0	0		0	1	0	0	0	0	0	-1	0	0	0	0	1	0	1	0	1
2	2	2	1		0	3		2	3	3	0	0	0	1	1	0 2 3	1	0	1	1	0	0	0		0 1 2	1	1	1	0	0	0		4	0	0	0	0	1	0	-1	0	0	0	0	1	0	3	3	1
2	2	2	7		0	2		2	2	2	0	0	0	0	0	1 3	0	1	0	1	0	0	0		0 1 2	1	1	1	0	0	0		4	0	0	0	0	1	0	3	0	0	0	1	0	0	3	3	1
1	4	2016			0	4		2	2	2	1	1	1	2	1	0	1	0	0	0	0	0	0		1	0	1	0	0	0	0		4	0	0	0	0	1	0	3	0	0	0	1	0	0	1	-1	1
2	2	3			0	3		3	3	3	1	1	1	-2	1	0	1	0	0	0	0	0	0		1	0	1	0	0	0	0		-2	0	0	0	0	0	1	-1	0	0	0	0	1	0	1	3	1
2	2	3			0	3		3	3	3	0	0	0	0	1	0	1	0	0	0	0	0	0		0 1 2	1	1	1	0	0	0		4	0	0	0	0	1	0	3	0	0	0	1	0	0	3	3	1
2	2	4			0	3		3	3	3	1	0	1	1	1	1	0	1	0	0	0	0	0		2	0	0	1	0	0	0		4	0	0	0	0	1	0	2	0	0	1	0	0	0	1	1	1
2	3	5			0	3		3	3	3	0	0	0	0	0	0 1 2 3	1	1	1	1	0	0	0		0 1 2	1	1	1	0	0	0		4	0	0	0	0	1	0	3	0	0	0	1	0	0	3	3	1
2	2	2	4		0	4		2	2	2	1	1	1	1	-1	-1	0	0	0	0	0	1	0		-1	0	0	0	0	1	0		4	0	0	0	0	1	0	-2	0	0	0	0	0	1	3	3	1
2	4	1	11		0	5		2	2	1	0	1	1	-1	1	2 3	0	0	1	1	0	0	0		0 1 2	1	1	1	0	0	0		4	0	0	0	0	1	0	3	0	0	0	1	0	0	1	0	1
1	3	2			0	6		3	2	2	0	0	0	0	0	1	0	1	0	0	0	0	0		0 1 2	1	1	1	0	0	0		0 1 2 3 4	1	1	1	1	1	0	0 1 2 3	1	1	1	1	0	0	3	3	1
1	2	2			0	4		2	2	2	1	1	1	1	1	0	1	0	0	0	0	0	0		0	1	0	0	0	0	0		4	0	0	0	0	1	0	-1	0	0	0	0	1	0	-1	2	0
[truncated: 20 more columns]
